# Supplementary material for: Phylogenetic analysis of mutational robustness based on codon usage supports that the standard genetic code does not prefer extreme environments
Source: Sci Rep. 2021 May 26;11:10963. doi: 10.1038/s41598-021-90440-y (PMC8154912; doi:10.1038/s41598-021-90440-y)
Supplement: Supplementary file 2 — Supplementary Data 1. [file 41598_2021_90440_MOESM2_ESM.json]

{
	"root": {
		"children": [
			{
				"children": [
					{
						"children": [
							{
								"children": [
									{
										"name": "Defluviitoga tunisiensis (Thermotogae-Thermotogae)",
										"length": 0.183753,
										"height": 1.000000000139778E-6
									},
									{
										"name": "Oceanotoga teriensis (Thermotogae-Thermotogae)",
										"length": 0.183753,
										"height": 1.000000000139778E-6
									}
								],
								"length": 0.180078,
								"height": 0.18375400000000008,
								"posterior": 1.0
							},
							{
								"name": "Kosmotoga olearia (Thermotogae-Thermotogae)",
								"length": 0.363831,
								"height": 1.0000000000287557E-6
							}
						],
						"length": 0.221201,
						"height": 0.36383200000000004,
						"posterior": 1.0
					},
					{
						"children": [
							{
								"children": [
									{
										"name": "Deinococcus reticulitermitis (Deinococcus-Thermus-Deinococci)",
										"length": 0.333648,
										"height": 2.0000000000575113E-6
									},
									{
										"name": "Thermus thermophilus (Deinococcus-Thermus-Thermus)",
										"length": 0.333648,
										"height": 2.0000000000575113E-6
									}
								],
								"length": 0.175964,
								"height": 0.33365,
								"posterior": 1.0
							},
							{
								"children": [
									{
										"children": [
											{
												"children": [
													{
														"children": [
															{
																"children": [
																	{
																		"children": [
																			{
																				"name": "Desulfurispirillum indicum (Chrysiogenetes-Chrysiogenetes)",
																				"length": 0.304967,
																				"height": 1.0000000000287557E-6
																			},
																			{
																				"name": "Calditerrivibrio nitroreducens (Deferribacteres-Deferribacteres)",
																				"length": 0.304967,
																				"height": 1.0000000000287557E-6
																			}
																		],
																		"length": 0.05661,
																		"height": 0.304968,
																		"posterior": 0.9749561120863981
																	},
																	{
																		"children": [
																			{
																				"name": "Melioribacter roseus (Ignavibacteriae-Ignavibacteria)",
																				"length": 0.304867,
																				"height": 1.0000000000287557E-6
																			},
																			{
																				"children": [
																					{
																						"name": "Aliifodinibius roseus (Balneolaeota-Balneolia)",
																						"length": 0.26033,
																						"height": 0.0
																					},
																					{
																						"children": [
																							{
																								"children": [
																									{
																										"children": [
																											{
																												"name": "Leadbetterella byssophila (Bacteroidetes-Cytophagia)",
																												"length": 0.113943,
																												"height": 0.0
																											},
																											{
																												"name": "Pedobacter hartonius (Bacteroidetes-Sphingobacteriia)",
																												"length": 0.113943,
																												"height": 0.0
																											}
																										],
																										"length": 0.063509,
																										"height": 0.11394300000000002,
																										"posterior": 0.9903557698717806
																									},
																									{
																										"children": [
																											{
																												"name": "Alkalitalea saponilacus (Bacteroidetes-Bacteroidia)",
																												"length": 0.138152,
																												"height": 0.0
																											},
																											{
																												"name": "Muricauda antarctica (Bacteroidetes-Flavobacteriia)",
																												"length": 0.138152,
																												"height": 0.0
																											}
																										],
																										"length": 0.0393,
																										"height": 0.13815200000000005,
																										"posterior": 0.7017399613341926
																									}
																								],
																								"length": 0.023483,
																								"height": 0.17745200000000005,
																								"posterior": 0.6930957089842448
																							},
																							{
																								"children": [
																									{
																										"name": "Lewinella agarilytica (Bacteroidetes-Saprospiria)",
																										"length": 0.146117,
																										"height": 0.0
																									},
																									{
																										"name": "Sediminibacterium ginsengisoli (Bacteroidetes-Chitinophagia)",
																										"length": 0.146117,
																										"height": 0.0
																									}
																								],
																								"length": 0.054818,
																								"height": 0.14611700000000005,
																								"posterior": 1.0
																							}
																						],
																						"length": 0.059395,
																						"height": 0.20093500000000009,
																						"posterior": 1.0
																					}
																				],
																				"length": 0.044538,
																				"height": 0.26033000000000006,
																				"posterior": 1.0
																			}
																		],
																		"length": 0.05671,
																		"height": 0.30486800000000003,
																		"posterior": 1.0
																	}
																],
																"length": 0.030675,
																"height": 0.361578,
																"posterior": 0.9971111753072154
															},
															{
																"children": [
																	{
																		"children": [
																			{
																				"name": "Desulfohalobium retbaense (Proteobacteria-Deltaproteobacteria)",
																				"length": 0.305218,
																				"height": 0.0
																			},
																			{
																				"children": [
																					{
																						"name": "Desulfatibacillum aliphaticivorans (Proteobacteria-Deltaproteobacteria)",
																						"length": 0.242747,
																						"height": 0.0
																					},
																					{
																						"name": "Desulfosoma caldarium (Proteobacteria-Deltaproteobacteria)",
																						"length": 0.242747,
																						"height": 0.0
																					}
																				],
																				"length": 0.062471,
																				"height": 0.24274700000000005,
																				"posterior": 1.0
																			}
																		],
																		"length": 0.045825,
																		"height": 0.305218,
																		"posterior": 0.9198240039110241
																	},
																	{
																		"children": [
																			{
																				"children": [
																					{
																						"name": "Arcobacter anaerophilus (Proteobacteria-Epsilonproteobacteria)",
																						"length": 0.276847,
																						"height": 0.0
																					},
																					{
																						"name": "Coraliomargarita akajimensis (Verrucomicrobia-Opitutae)",
																						"length": 0.276847,
																						"height": 0.0
																					}
																				],
																				"length": 0.046588,
																				"height": 0.27684700000000007,
																				"posterior": 0.8238261371969512
																			},
																			{
																				"children": [
																					{
																						"children": [
																							{
																								"name": "Aquisalimonas asiatica (Proteobacteria-Gammaproteobacteria)",
																								"length": 0.222969,
																								"height": 1.0000000000287557E-6
																							},
																							{
																								"children": [
																									{
																										"children": [
																											{
																												"name": "Arenicella xantha (Proteobacteria-Gammaproteobacteria)",
																												"length": 0.161946,
																												"height": 1.0000000000287557E-6
																											},
																											{
																												"children": [
																													{
																														"name": "Methylophaga lonarensis (Proteobacteria-Gammaproteobacteria)",
																														"length": 0.146466,
																														"height": 1.0000000000287557E-6
																													},
																													{
																														"children": [
																															{
																																"children": [
																																	{
																																		"children": [
																																			{
																																				"name": "Ferrimonas sediminum (Proteobacteria-Gammaproteobacteria)",
																																				"length": 0.063257,
																																				"height": 1.0000000000287557E-6
																																			},
																																			{
																																				"name": "Photobacterium ganghwense (Proteobacteria-Gammaproteobacteria)",
																																				"length": 0.063257,
																																				"height": 1.0000000000287557E-6
																																			}
																																		],
																																		"length": 0.037183,
																																		"height": 0.06325800000000004,
																																		"posterior": 1.0
																																	},
																																	{
																																		"name": "Thalassolituus oleivorans (Proteobacteria-Gammaproteobacteria)",
																																		"length": 0.100441,
																																		"height": 0.0
																																	}
																																],
																																"length": 0.029363,
																																"height": 0.100441,
																																"posterior": 0.9351347747827826
																															},
																															{
																																"children": [
																																	{
																																		"name": "Microbulbifer thermotolerans (Proteobacteria-Gammaproteobacteria)",
																																		"length": 0.089809,
																																		"height": 0.0
																																	},
																																	{
																																		"name": "Pseudomonas pelagia (Proteobacteria-Gammaproteobacteria)",
																																		"length": 0.089809,
																																		"height": 0.0
																																	}
																																],
																																"length": 0.039995,
																																"height": 0.08980900000000003,
																																"posterior": 0.999977778271594
																															}
																														],
																														"length": 0.016663,
																														"height": 0.12980400000000003,
																														"posterior": 0.9629119352903269
																													}
																												],
																												"length": 0.01548,
																												"height": 0.146467,
																												"posterior": 0.7734050354436568
																											}
																										],
																										"length": 0.025789,
																										"height": 0.16194700000000006,
																										"posterior": 0.7566942956823182
																									},
																									{
																										"children": [
																											{
																												"name": "Dyella soli (Proteobacteria-Gammaproteobacteria)",
																												"length": 0.134924,
																												"height": 2.0000000000575113E-6
																											},
																											{
																												"children": [
																													{
																														"name": "Chromobacterium violaceum (Proteobacteria-Betaproteobacteria)",
																														"length": 0.074671,
																														"height": 9.999999999177334E-7
																													},
																													{
																														"name": "Paraburkholderia soli (Proteobacteria-Betaproteobacteria)",
																														"length": 0.074671,
																														"height": 9.999999999177334E-7
																													}
																												],
																												"length": 0.060254,
																												"height": 0.07467199999999996,
																												"posterior": 1.0
																											}
																										],
																										"length": 0.05281,
																										"height": 0.134926,
																										"posterior": 0.9870891757960935
																									}
																								],
																								"length": 0.035234,
																								"height": 0.18773600000000001,
																								"posterior": 0.999977778271594
																							}
																						],
																						"length": 0.053315,
																						"height": 0.22297,
																						"posterior": 1.0
																					},
																					{
																						"children": [
																							{
																								"children": [
																									{
																										"name": "Rhodoplanes piscinae (Proteobacteria-Alphaproteobacteria)",
																										"length": 0.119227,
																										"height": 0.0
																									},
																									{
																										"children": [
																											{
																												"name": "Tistlia consotensis (Proteobacteria-Alphaproteobacteria)",
																												"length": 0.097884,
																												"height": 1.0000000000287557E-6
																											},
																											{
																												"name": "Sphingomonas indica (Proteobacteria-Alphaproteobacteria)",
																												"length": 0.097884,
																												"height": 1.0000000000287557E-6
																											}
																										],
																										"length": 0.021342,
																										"height": 0.097885,
																										"posterior": 0.7544943445701207
																									}
																								],
																								"length": 0.030559,
																								"height": 0.11922699999999997,
																								"posterior": 0.6128086042532388
																							},
																							{
																								"children": [
																									{
																										"name": "Eilatimonas milleporae (Proteobacteria-Alphaproteobacteria)",
																										"length": 0.100745,
																										"height": 1.0000000000287557E-6
																									},
																									{
																										"name": "Paracoccus saliphilus (Proteobacteria-Alphaproteobacteria)",
																										"length": 0.100745,
																										"height": 1.0000000000287557E-6
																									}
																								],
																								"length": 0.04904,
																								"height": 0.100746,
																								"posterior": 0.9862669718450701
																							}
																						],
																						"length": 0.126499,
																						"height": 0.14978599999999997,
																						"posterior": 1.0
																					}
																				],
																				"length": 0.04715,
																				"height": 0.276285,
																				"posterior": 1.0
																			}
																		],
																		"length": 0.027608,
																		"height": 0.32343500000000003,
																		"posterior": 0.8073153929912669
																	}
																],
																"length": 0.04121,
																"height": 0.351043,
																"posterior": 1.0
															}
														],
														"length": 0.012616,
														"height": 0.392253,
														"posterior": 0.5926979400457768
													},
													{
														"children": [
															{
																"children": [
																	{
																		"children": [
																			{
																				"name": "Catenulispora acidiphila (Actinobacteria-Actinobacteria)",
																				"length": 0.108819,
																				"height": 9.999999999177334E-7
																			},
																			{
																				"children": [
																					{
																						"children": [
																							{
																								"children": [
																									{
																										"name": "Saccharothrix variisporea (Actinobacteria-Actinobacteria)",
																										"length": 0.060174,
																										"height": 0.0
																									},
																									{
																										"name": "Williamsia sterculiae (Actinobacteria-Actinobacteria)",
																										"length": 0.060174,
																										"height": 0.0
																									}
																								],
																								"length": 0.019101,
																								"height": 0.06017399999999995,
																								"posterior": 0.8749138908024267
																							},
																							{
																								"children": [
																									{
																										"children": [
																											{
																												"name": "Jishengella endophytica (Actinobacteria-Actinobacteria)",
																												"length": 0.061087,
																												"height": 0.0
																											},
																											{
																												"name": "Nocardioides lianchengensis (Actinobacteria-Actinobacteria)",
																												"length": 0.061087,
																												"height": 0.0
																											}
																										],
																										"length": 0.008773,
																										"height": 0.061087,
																										"posterior": 0.3252594386791405
																									},
																									{
																										"name": "Haloactinopolyspora alba (Actinobacteria-Actinobacteria)",
																										"length": 0.06986,
																										"height": 0.0
																									}
																								],
																								"length": 0.009415,
																								"height": 0.06986000000000003,
																								"posterior": 0.7769605119886225
																							}
																						],
																						"length": 0.018381,
																						"height": 0.07927499999999998,
																						"posterior": 0.9232905935423658
																					},
																					{
																						"children": [
																							{
																								"name": "Streptomyces abyssalis (Actinobacteria-Actinobacteria)",
																								"length": 0.075898,
																								"height": 0.0
																							},
																							{
																								"name": "Cryobacterium psychrotolerans (Actinobacteria-Actinobacteria)",
																								"length": 0.075898,
																								"height": 0.0
																							}
																						],
																						"length": 0.021758,
																						"height": 0.07589800000000002,
																						"posterior": 0.8854914335236995
																					}
																				],
																				"length": 0.011164,
																				"height": 0.09765599999999997,
																				"posterior": 0.7394057909824227
																			}
																		],
																		"length": 0.009797,
																		"height": 0.10881999999999992,
																		"posterior": 0.44696784515899646
																	},
																	{
																		"name": "Modestobacter versicolor (Actinobacteria-Actinobacteria)",
																		"length": 0.118617,
																		"height": 0.0
																	}
																],
																"length": 0.230859,
																"height": 0.11861699999999997,
																"posterior": 1.0
															},
															{
																"children": [
																	{
																		"children": [
																			{
																				"name": "Calderihabitans maritimus (Firmicutes-Clostridia)",
																				"length": 0.205537,
																				"height": 1.0000000000287557E-6
																			},
																			{
																				"name": "Desulfotomaculum arcticum (Firmicutes-Clostridia)",
																				"length": 0.205537,
																				"height": 1.0000000000287557E-6
																			}
																		],
																		"length": 0.061886,
																		"height": 0.205538,
																		"posterior": 0.7230505988755805
																	},
																	{
																		"children": [
																			{
																				"children": [
																					{
																						"name": "Bacillus selenatarsenatis (Firmicutes-Bacilli)",
																						"length": 0.081125,
																						"height": 1.0000000000287557E-6
																					},
																					{
																						"name": "Alkalibacterium pelagium (Firmicutes-Bacilli)",
																						"length": 0.081125,
																						"height": 1.0000000000287557E-6
																					}
																				],
																				"length": 0.131564,
																				"height": 0.08112600000000003,
																				"posterior": 1.0
																			},
																			{
																				"name": "Natranaerobius trueperi (Firmicutes-Clostridia)",
																				"length": 0.212689,
																				"height": 1.0000000000287557E-6
																			}
																		],
																		"length": 0.054734,
																		"height": 0.21269000000000005,
																		"posterior": 0.7484500344436791
																	}
																],
																"length": 0.082052,
																"height": 0.267424,
																"posterior": 1.0
															}
														],
														"length": 0.055393,
														"height": 0.349476,
														"posterior": 0.9960667540721317
													}
												],
												"length": 0.037858,
												"height": 0.40486900000000003,
												"posterior": 1.0
											},
											{
												"children": [
													{
														"name": "Chthonomonas calidirosea (Armatimonadetes-Chthonomonadetes)",
														"length": 0.319823,
														"height": 9.999999999177334E-7
													},
													{
														"children": [
															{
																"name": "Ardenticatena maritima (Chloroflexi-Ardenticatenia)",
																"length": 0.172779,
																"height": 9.999999999177334E-7
															},
															{
																"name": "Bellilinea caldifistulae (Chloroflexi-Anaerolineae)",
																"length": 0.172779,
																"height": 9.999999999177334E-7
															}
														],
														"length": 0.147044,
														"height": 0.17277999999999993,
														"posterior": 1.0
													}
												],
												"length": 0.122903,
												"height": 0.319824,
												"posterior": 1.0
											}
										],
										"length": 0.024488,
										"height": 0.44272700000000004,
										"posterior": 0.9446901179973778
									},
									{
										"children": [
											{
												"name": "Thermodesulfatator indicus (Thermodesulfobacteria-Thermodesulfobacteria)",
												"length": 0.35851,
												"height": 2.0000000000575113E-6
											},
											{
												"children": [
													{
														"name": "Thermovibrio ammonificans (Aquificae-Aquificae)",
														"length": 0.194037,
														"height": 2.0000000000575113E-6
													},
													{
														"name": "Hydrogenivirga caldilitoris (Aquificae-Aquificae)",
														"length": 0.194037,
														"height": 2.0000000000575113E-6
													}
												],
												"length": 0.164473,
												"height": 0.19403900000000007,
												"posterior": 1.0
											}
										],
										"length": 0.108703,
										"height": 0.35851200000000005,
										"posterior": 1.0
									}
								],
								"length": 0.042399,
								"height": 0.46721500000000005,
								"posterior": 0.9998666696295638
							}
						],
						"length": 0.075419,
						"height": 0.509614,
						"posterior": 1.0
					}
				],
				"length": 0.249283,
				"height": 0.585033,
				"posterior": 0.9965556320970645
			},
			{
				"children": [
					{
						"children": [
							{
								"name": "Palaeococcus pacificus (Euryarchaeota-Thermococci)",
								"length": 0.47646,
								"height": 1.000000000139778E-6
							},
							{
								"children": [
									{
										"children": [
											{
												"name": "Methanobacterium lacus (Euryarchaeota-Methanobacteria)",
												"length": 0.338297,
												"height": 1.000000000139778E-6
											},
											{
												"name": "Methanococcus aeolicus (Euryarchaeota-Methanococci)",
												"length": 0.338297,
												"height": 1.000000000139778E-6
											}
										],
										"length": 0.069105,
										"height": 0.3382980000000001,
										"posterior": 0.6496522299504456
									},
									{
										"children": [
											{
												"name": "Methanospirillum lacunae (Euryarchaeota-Methanomicrobia)",
												"length": 0.331638,
												"height": 1.1102230246251565E-16
											},
											{
												"children": [
													{
														"children": [
															{
																"name": "Halorhabdus tiamatea (Euryarchaeota-Halobacteria)",
																"length": 0.086898,
																"height": 1.0000000000287557E-6
															},
															{
																"name": "Halopiger salifodinae (Euryarchaeota-Halobacteria)",
																"length": 0.086898,
																"height": 1.0000000000287557E-6
															}
														],
														"length": 0.04132,
														"height": 0.08689900000000006,
														"posterior": 0.77669385124775
													},
													{
														"name": "Halorubrum aidingense (Euryarchaeota-Halobacteria)",
														"length": 0.128218,
														"height": 1.000000000139778E-6
													}
												],
												"length": 0.203419,
												"height": 0.12821900000000008,
												"posterior": 1.0
											}
										],
										"length": 0.075765,
										"height": 0.3316380000000001,
										"posterior": 0.8970689540232439
									}
								],
								"length": 0.069058,
								"height": 0.40740300000000007,
								"posterior": 1.0
							}
						],
						"length": 0.103535,
						"height": 0.4764610000000001,
						"posterior": 1.0
					},
					{
						"name": "Ignisphaera aggregans (Crenarchaeota-Thermoprotei)",
						"length": 0.579995,
						"height": 1.0000000000287557E-6
					}
				],
				"length": 0.25432,
				"height": 0.5799960000000001,
				"posterior": 0.993755694317904
			}
		],
		"height": 0.8343160000000001,
		"posterior": 1.0
	},

	"origin":"2013.34520547945",
}
