# Supplementary material for: Phylogenetic analysis of mutational robustness based on codon usage supports that the standard genetic code does not prefer extreme environments
Source: Sci Rep. 2021 May 26;11:10963. doi: 10.1038/s41598-021-90440-y (PMC8154912; doi:10.1038/s41598-021-90440-y)
Supplement: Supplementary file 3 — Supplementary Data 2. [file 41598_2021_90440_MOESM3_ESM.csv]

ID	Species_name	Proteome_ref	taxid	Domain	Genome_size	Protein_count	GC	bA	bT	bG	bC	AAA	AAC	AAG	AAT	ACA	ACC	ACG	ACT	AGA	AGC	AGG	AGT	ATA	ATC	ATG	ATT	CAA	CAC	CAG	CAT	CCA	CCC	CCG	CCT	CGA	CGC	CGG	CGT	CTA	CTC	CTG	CTT	GAA	GAC	GAG	GAT	GCA	GCC
Ferrimonas_sediminum_(Proteobacteria-Gammaproteobacteria)	Ferrimonas sediminum	UP000199527	718193	Bacteria	3843805	3939	0.584028846	0.210475297	0.205495856	0.297759902	0.286268944	0.016963016	0.023173319	0.021983082	0.010707445	0.002640374	0.036240164	0.005646014	0.005782598	0.00214867	0.019517537	0.002603691	0.008713311	0.002467107	0.030747125	0.026501298	0.016697652	0.01213651	0.015652585	0.040437601	0.008231753	0.005290113	0.014291423	0.018789346	0.005911378	0.005230797	0.021347769	0.013651427	0.011047736	0.002809739	0.009644428	0.073816515	0.005473527	0.023041417	0.029581864	0.033962715	0.026778369	0.008933408	0.056179942
Bellilinea_caldifistulae_(Chloroflexi-Anaerolineae)	Bellilinea caldifistulae	UP000050514	360411	Bacteria	2933673	2990	0.53342346	0.226797942	0.239778598	0.275812267	0.257611193	0.023204113	0.016877206	0.011858221	0.017291364	0.006406671	0.027293542	0.009473487	0.007354633	0.003405301	0.013735738	0.002880701	0.007444623	0.00423055	0.026972442	0.021893123	0.031897346	0.019135135	0.009179997	0.024456814	0.00945508	0.007981495	0.015302382	0.023256266	0.007370995	0.00603444	0.025790301	0.01472665	0.011311123	0.003148626	0.013405434	0.048465723	0.012604728	0.042537635	0.016603145	0.021676329	0.029403193	0.01619001	0.036545122
Hydrogenivirga_caldilitoris_(Aquificae-Aquificae)	Hydrogenivirga caldilitoris	UP000267841	246264	Bacteria	1690094	1885	0.463644626	0.290767851	0.245587524	0.263675275	0.199969351	0.026730498	0.023670309	0.047092111	0.009162815	0.010737285	0.017386627	0.007883003	0.007785375	0.020782301	0.011273351	0.031528461	0.007391314	0.048554753	0.008362267	0.020492967	0.011078095	0.004950618	0.009421972	0.016119241	0.006274806	0.007254635	0.013740672	0.006438111	0.013410513	0.000834274	0.001636597	0.001505244	0.002309342	0.007813776	0.026105679	0.020107781	0.036212822	0.036860715	0.025503937	0.053317216	0.021034358	0.013953678	0.017628034
Ardenticatena_maritima_(Chloroflexi-Ardenticatenia)	Ardenticatena maritima	UP000037784	872965	Bacteria	3047623	3144	0.598062378	0.19767417	0.204263452	0.299104064	0.298958314	0.014358454	0.019248345	0.009258785	0.00702017	0.010522376	0.024495745	0.020915734	0.002691656	0.000545619	0.014218602	0.000597818	0.004426016	0.001705799	0.023098211	0.021503703	0.02619268	0.019999803	0.015875158	0.016486763	0.009696068	0.006521825	0.024948787	0.020214505	0.006240151	0.002749764	0.047552592	0.009790616	0.013682832	0.001199575	0.025781004	0.038165774	0.011671722	0.047124173	0.031388867	0.019003112	0.019856012	0.011161558	0.045824141
Arenicella_xantha_(Proteobacteria-Gammaproteobacteria)	Arenicella xantha	UP000253083	644221	Bacteria	3926112	3918	0.478738253	0.261030251	0.260231496	0.254833535	0.223904718	0.025623216	0.017452487	0.01700777	0.024550392	0.009654649	0.018743085	0.011617671	0.0144388	0.003977241	0.015558999	0.001872093	0.013872588	0.009563718	0.019190859	0.02284717	0.031671985	0.027143049	0.008973054	0.016034281	0.012458967	0.013233784	0.005577307	0.01296405	0.008659765	0.010815346	0.015642288	0.00508445	0.013835146	0.014216441	0.010505878	0.015724049	0.012953352	0.032310025	0.025158631	0.024529761	0.034069792	0.020354613	0.022553748
Bacillus_selenatarsenatis_(Firmicutes-Bacilli)	Bacillus selenatarsenatis SF-1	UP000031014	1321606	Bacteria	3967101	4894	0.431927496	0.30520196	0.262870545	0.239560324	0.192367172	0.041194313	0.01607345	0.028784747	0.027469681	0.019604996	0.00885987	0.010277026	0.012895815	0.009535174	0.011396987	0.008347909	0.008689721	0.011381863	0.030970979	0.027898458	0.033589011	0.014976932	0.005875827	0.019473414	0.01368304	0.012540392	0.002508381	0.009864886	0.011276748	0.003818153	0.006650196	0.004213656	0.007178038	0.008006854	0.008687452	0.021006271	0.024296583	0.053349032	0.017123839	0.02421113	0.034447321	0.025500485	0.013001686
Aliifodinibius_roseus_(Balneolaeota-Balneolia)	Aliifodinibius roseus	UP000184041	1194090	Bacteria	4394941	4289	0.498297929	0.265175573	0.236526497	0.267229981	0.231067948	0.030218346	0.018736207	0.019561479	0.025801193	0.008753074	0.023209333	0.015778469	0.006566	0.005255394	0.013869899	0.005748919	0.008989939	0.012880118	0.024730865	0.023767706	0.027266069	0.012857592	0.00936196	0.026073554	0.011904673	0.003741371	0.015693143	0.015958678	0.006892969	0.006178279	0.012620728	0.016994876	0.008028828	0.003699732	0.013657608	0.037469001	0.01594366	0.043231573	0.022676217	0.03253648	0.037722931	0.01233062	0.028775996
Paraburkholderia_soli_(Proteobacteria-Betaproteobacteria)	Paraburkholderia soli	UP000235347	380675	Bacteria	5269362	5348	0.633995728	0.181860726	0.184143545	0.321487307	0.312508421	0.00818309	0.017921041	0.021235725	0.008483131	0.004017816	0.01457789	0.032951554	0.002566574	0.001326557	0.016240925	0.002472633	0.003096058	0.001507037	0.035017681	0.02256342	0.009209036	0.0132798	0.012559588	0.022588471	0.010791226	0.003041971	0.013660687	0.02994659	0.004449943	0.005668895	0.039673155	0.013399361	0.010342018	0.002267672	0.033717314	0.037985069	0.008456941	0.026181561	0.031707552	0.02585533	0.022303233	0.015647106	0.043394915
Arcobacter_anaerophilus_(Proteobacteria-Epsilonproteobacteria)	Arcobacter anaerophilus	UP000290191	877500	Bacteria	2782134	2919	0.303512699	0.386996457	0.309490844	0.175992242	0.127520457	0.090481192	0.016222325	0.008842267	0.044560712	0.021359466	0.004527888	0.00512528	0.018160075	0.026123507	0.006221937	0.001706989	0.016345254	0.03684206	0.01214302	0.022355839	0.043291523	0.023439556	0.004070678	0.00464219	0.011435639	0.005882264	0.003257621	0.002976178	0.015268007	0.000831389	0.000129399	0.000172532	0.000931673	0.008655717	0.001906479	0.00370836	0.025880884	0.051510518	0.009641306	0.022099197	0.046185748	0.028969207	0.006288793
Catenulispora_acidiphila_(Actinobacteria-Actinobacteria)	Catenulispora acidiphila (strain DSM 44928 / NRRL B-24433 / NBRC 102108 / JCM 14897)	UP000000851	479433	Bacteria	9283725	8909	0.702395644	0.151688681	0.145915675	0.344796512	0.357599132	0.001849042	0.020044433	0.019092121	0.001520403	0.002568042	0.039391839	0.020038616	0.002412932	0.000776197	0.016473021	0.002110468	0.002017401	0.001054103	0.033575208	0.017446014	0.001269964	0.002982962	0.018888216	0.027848089	0.002812987	0.001941139	0.017169078	0.037293974	0.002519894	0.002953556	0.036188168	0.023156976	0.004414823	0.000965884	0.025459393	0.062437007	0.002442662	0.009766769	0.051241608	0.041313266	0.007387121	0.007070761	0.067315867
Microbulbifer_thermotolerans_(Proteobacteria-Gammaproteobacteria)	Microbulbifer thermotolerans	UP000076077	252514	Bacteria	3257895	3126	0.576634606	0.217340645	0.206024749	0.295718861	0.280915745	0.019154393	0.019259368	0.018239078	0.014542826	0.00716966	0.025606718	0.007688093	0.008213893	0.002582035	0.017534635	0.002873021	0.00951596	0.006547172	0.027080983	0.021011727	0.017327446	0.011786752	0.014717786	0.029163923	0.006207382	0.005647512	0.015696638	0.020043924	0.004949515	0.003557205	0.035226734	0.012828222	0.008804151	0.004824281	0.016296105	0.056867394	0.007426575	0.034199997	0.029912566	0.032222954	0.026996266	0.014402858	0.044096265
Sediminibacterium_ginsengisoli_(Bacteroidetes-Chitinophagia)	Sediminibacterium ginsengisoli	UP000190888	413434	Bacteria	3730331	3581	0.469624277	0.289455279	0.240920444	0.243351059	0.226273218	0.046525075	0.024877014	0.018142455	0.027219714	0.017953463	0.021374625	0.010723503	0.009627347	0.00645469	0.017772513	0.009503497	0.010473389	0.011259115	0.037442186	0.024427454	0.018686914	0.009189046	0.006502139	0.029579303	0.012449364	0.005333604	0.00788701	0.015476458	0.010375274	0.001617291	0.010831268	0.006272131	0.010804729	0.00195989	0.014084348	0.042034297	0.015452331	0.04161208	0.017077665	0.01408837	0.034312153	0.02987767	0.021302245
Aquisalimonas_asiatica_(Proteobacteria-Gammaproteobacteria)	Aquisalimonas asiatica	UP000199657	406100	Bacteria	3681726	3698	0.663952896	0.168906021	0.167141083	0.337598555	0.326354341	0.003503831	0.019782795	0.016175478	0.004823065	0.003109447	0.030538743	0.016259407	0.001796732	0.001055224	0.016809427	0.002469794	0.004247784	0.001058483	0.034751489	0.024448595	0.007345008	0.002953811	0.018262295	0.033083502	0.005769099	0.00277862	0.01831689	0.026845052	0.002325566	0.003055667	0.038129834	0.02526181	0.009534496	0.00128175	0.024620527	0.067097556	0.005880733	0.017666644	0.045655738	0.046809558	0.01975835	0.010215706	0.058866812
Desulfurispirillum_indicum_(Chrysiogenetes-Chrysiogenetes)	Desulfurispirillum indicum (strain ATCC BAA-1389 / S5)	UP000002572	653733	Bacteria	2568621	2551	0.568468451	0.219246047	0.212285503	0.277402155	0.291066296	0.016649011	0.018900803	0.022040231	0.013576156	0.005407571	0.031013528	0.009262947	0.005885259	0.002596335	0.019828149	0.003947644	0.008919572	0.007160652	0.034929637	0.027060045	0.021393191	0.005579258	0.016403743	0.038344699	0.009742971	0.005513854	0.022493392	0.009215061	0.006090817	0.003822674	0.031884813	0.010474103	0.010797623	0.000943697	0.020113127	0.06309222	0.012294924	0.033546794	0.02583721	0.032055332	0.025490331	0.010794119	0.048491778
Chthonomonas_calidirosea_(Armatimonadetes-Chthonomonadetes)	Chthonomonas calidirosea (strain DSM 23976 / ICMP 18418 / T49)	UP000014227	1303518	Bacteria	3065529	2809	0.551614385	0.220848983	0.227536632	0.273716344	0.277898041	0.017187959	0.020833415	0.016026306	0.011219197	0.009202208	0.02407469	0.015362784	0.006538334	0.003872502	0.014575953	0.003798125	0.005412891	0.008046427	0.026269793	0.020010374	0.018394629	0.018730305	0.010680942	0.025235364	0.014252021	0.01053806	0.018006107	0.015975416	0.014847038	0.009256033	0.024426024	0.009373471	0.015236539	0.011232898	0.025980114	0.024405473	0.02455912	0.021799338	0.020021139	0.038664344	0.02685013	0.01543814	0.0396792
Desulfotomaculum_arcticum_(Firmicutes-Clostridia)	Desulfotomaculum arcticum DSM 17038	UP000199337	1121424	Bacteria	4475613	5051	0.469330794	0.278696572	0.251972635	0.257970026	0.211360768	0.039940209	0.019611826	0.020112544	0.023989597	0.011468943	0.020745984	0.00761133	0.010905215	0.008795761	0.013176884	0.010423265	0.008791069	0.019350406	0.019423469	0.026066876	0.034260032	0.016021664	0.007513465	0.018966991	0.009812616	0.00540401	0.012669462	0.014463202	0.008667062	0.002630953	0.00940708	0.012060824	0.006535488	0.006127271	0.005566895	0.03488945	0.015385544	0.044574037	0.020510036	0.020686997	0.029979455	0.015789068	0.032588288
Williamsia_sterculiae_(Actinobacteria-Actinobacteria)	Williamsia sterculiae	UP000186218	1344003	Bacteria	4034989	4105	0.675349488	0.160647676	0.164002836	0.338211426	0.337138062	0.003069181	0.017518424	0.015821006	0.002626054	0.003610452	0.044590865	0.015763013	0.002163595	0.0011673	0.011530992	0.002544268	0.003815659	0.001144252	0.039140243	0.017954117	0.001664704	0.004248378	0.017605414	0.023989876	0.004620873	0.003365096	0.019659713	0.029949055	0.002269915	0.008980776	0.02902265	0.024337092	0.010723548	0.001732363	0.02966355	0.047848896	0.001762103	0.011793449	0.055542668	0.036746162	0.013368189	0.011264075	0.0585546
Leadbetterella_byssophila_(Bacteroidetes-Cytophagia)	Leadbetterella byssophila (strain DSM 17132 / KACC 11308 / 4M15)	UP000007435	649349	Bacteria	3606048	3429	0.409135985	0.316292795	0.27457122	0.22354084	0.185595145	0.043694094	0.019186933	0.028087812	0.031240849	0.012198673	0.017503927	0.007825187	0.016123745	0.017958164	0.008921678	0.00737095	0.013314299	0.019780103	0.023136131	0.022203531	0.026742572	0.022286725	0.006400913	0.013892494	0.012866717	0.007867616	0.006619712	0.007377606	0.017393279	0.003542382	0.003484979	0.001973351	0.007112218	0.013288509	0.006845999	0.012893339	0.016541377	0.044692417	0.016681974	0.021745135	0.033939648	0.019122042	0.017834205
Calditerrivibrio_nitroreducens_(Deferribacteres-Deferribacteres)	Calditerrivibrio nitroreducens (strain DSM 19672 / NBRC 101217 / Yu37-1)	UP000007039	768670	Bacteria	2056773	2089	0.35941205	0.343895996	0.296691954	0.211135599	0.148276451	0.064127155	0.014254855	0.025930912	0.039440424	0.019002583	0.010461047	0.005000066	0.011396007	0.020445134	0.006587018	0.011972152	0.011751905	0.044137102	0.019800435	0.023111447	0.033606042	0.008649472	0.003951335	0.013650996	0.010805276	0.01145581	0.004938805	0.004228469	0.011457268	0.001390042	0.000774514	0.001023934	0.001941391	0.009540674	0.007281309	0.010691506	0.028738709	0.043556581	0.010106609	0.025378104	0.048267845	0.019885033	0.011791287
Deinococcus_reticulitermitis_(Deinococcus-Thermus-Deinococci)	Deinococcus reticulitermitis	UP000199223	856736	Bacteria	3149441	3340	0.691547801	0.157111691	0.151340508	0.344346822	0.347200979	0.005230535	0.018113026	0.018580735	0.003419709	0.001581258	0.033584588	0.019025583	0.002361409	0.001038296	0.02245577	0.002782443	0.003754059	0.00044199	0.026223165	0.016737522	0.005667762	0.004279875	0.017350974	0.033228329	0.003300638	0.002803399	0.025020075	0.02772155	0.004587554	0.001805111	0.043115002	0.023945582	0.005978299	0.000884933	0.045269705	0.06144807	0.005204816	0.017430989	0.04194811	0.042708257	0.006524118	0.005140994	0.06012591
Desulfatibacillum_aliphaticivorans_(Proteobacteria-Deltaproteobacteria)	Desulfatibacillum aliphaticivorans	UP000000739	218208	Bacteria	5621991	5198	0.555143187	0.236455732	0.208401081	0.282273664	0.272869523	0.028565147	0.023692674	0.027722029	0.012703329	0.004778556	0.027436543	0.012836733	0.004222525	0.004496805	0.015598744	0.009188382	0.002391679	0.007942382	0.031724704	0.029338361	0.01933621	0.011719336	0.009299908	0.022360762	0.009533633	0.002493067	0.022080078	0.013587535	0.007832457	0.002707582	0.015036844	0.014261496	0.003887413	0.002290825	0.011066186	0.042849588	0.014092872	0.03903955	0.038739656	0.026717225	0.019755635	0.009319118	0.051652164
Desulfohalobium_retbaense_(Proteobacteria-Deltaproteobacteria)	Desulfohalobium retbaense (strain ATCC 49708 / DSM 5692 / JCM 16813 / HR100)	UP000001052	485915	Bacteria	2443560	2500	0.579220073	0.211123115	0.209656812	0.289240289	0.289979784	0.020105093	0.015278937	0.019451947	0.013577322	0.006497078	0.028711388	0.011142759	0.005491578	0.00230688	0.013767618	0.003223985	0.006645632	0.003837843	0.031800324	0.022301478	0.014034032	0.015131611	0.013967736	0.031129991	0.009858567	0.004657958	0.017902568	0.020171389	0.0067328	0.004969798	0.023438344	0.021966311	0.009136669	0.001583755	0.025686294	0.042618966	0.013065364	0.037003388	0.029630948	0.029094436	0.022489319	0.0078402	0.053459706
Thermovibrio_ammonificans_(Aquificae-Aquificae)	Thermovibrio ammonificans (strain DSM 15698 / JCM 12110 / HB-1)	UP000006362	648996	Bacteria	1665189	1812	0.522619354	0.261919818	0.215460828	0.273647015	0.248972339	0.029902912	0.028594952	0.047999957	0.003415828	0.007862171	0.023000993	0.009060233	0.005449832	0.010119572	0.013434511	0.0306794	0.003374392	0.028912033	0.014470429	0.015769381	0.013333622	0.005201211	0.013717362	0.018298824	0.001194459	0.002381712	0.022768587	0.01327597	0.006934348	0.001434071	0.006840665	0.006049764	0.003120367	0.006150653	0.039049621	0.024236888	0.028216617	0.025532237	0.031196459	0.062279417	0.009425957	0.016459393	0.038265927
Ignisphaera_aggregans_(Crenarchaeota-Thermoprotei)	Ignisphaera aggregans (strain DSM 17230 / JCM 13409 / AQ1.S1)	UP000001304	583356	Archaea	1617945	1929	0.360070337	0.340314411	0.299615253	0.218261437	0.1418089	0.028398988	0.008660987	0.03052576	0.030750118	0.025534243	0.004611405	0.00243457	0.012675338	0.040796195	0.00845517	0.016448643	0.016825047	0.067370646	0.011355145	0.022686185	0.035522839	0.008555297	0.002770181	0.008714759	0.011865051	0.017902339	0.004006935	0.002045187	0.015584584	0.001496343	0.000799162	0.000465405	0.002786869	0.027953979	0.008840844	0.005247397	0.024284509	0.031009707	0.006849429	0.036479608	0.044910674	0.023681893	0.004157125
Muricauda_antarctica_(Bacteroidetes-Flavobacteriia)	Muricauda antarctica	UP000184031	1055723	Bacteria	4086021	4040	0.459772723	0.291068744	0.249158533	0.243065075	0.216707648	0.039605843	0.027747512	0.029468515	0.025370119	0.009941292	0.029088925	0.009035269	0.007853914	0.007037466	0.010897976	0.010923674	0.010588871	0.01398242	0.031224761	0.024795961	0.02481138	0.019761438	0.007939084	0.015606507	0.011435423	0.008125575	0.014565388	0.006108682	0.008131448	0.004616754	0.004798105	0.005685773	0.00582454	0.006859051	0.011472134	0.019187281	0.015425155	0.043262242	0.024287883	0.024144711	0.033468527	0.014303273	0.033106558
Modestobacter_versicolor_(Actinobacteria-Actinobacteria)	Modestobacter versicolor	UP000247602	429133	Bacteria	4011528	4717	0.743586733	0.124563259	0.131850008	0.36612433	0.377462403	0.000261054	0.01361968	0.012911319	0.000204205	0.000696393	0.04414727	0.015703622	0.000567736	0.000436835	0.016024517	0.001769032	0.0005064	0.000133145	0.025794213	0.013745345	0.000212433	0.000682181	0.019926112	0.0278991	0.00059616	0.001632895	0.021294214	0.039967417	0.001895445	0.003510389	0.036511633	0.038846157	0.00314985	0.000381483	0.031201543	0.070947551	0.000590924	0.00148105	0.059045291	0.050772353	0.001482546	0.004224734	0.082970239
Halorhabdus_tiamatea_(Euryarchaeota-Halobacteria)	Halorhabdus tiamatea SARL4B	UP000015381	1033806	Archaea	2579928	2988	0.641636898	0.194266662	0.16409644	0.322070616	0.319566282	0.00638855	0.019970325	0.012115454	0.003936156	0.005728067	0.024307655	0.029704317	0.005692019	0.001690745	0.012582909	0.001584928	0.005924584	0.001381434	0.037548722	0.016521391	0.00484781	0.004879206	0.017427231	0.022311088	0.002990781	0.005140841	0.015082979	0.023232044	0.002307041	0.009945626	0.022228527	0.021951775	0.00704322	0.002143083	0.046044308	0.026551904	0.00509084	0.029693852	0.068014689	0.05955515	0.018655172	0.011032866	0.04587221
Halorubrum_aidingense_(Euryarchaeota-Halobacteria)	Halorubrum aidingense JCM 13560	UP000011575	1230454	Archaea	2641940	2981	0.683739736	0.16950936	0.146750903	0.345085523	0.338654213	0.004417347	0.019937112	0.011688369	0.001673823	0.001944087	0.027135458	0.030966854	0.002357433	0.001249121	0.013110096	0.00111626	0.00205083	0.001450116	0.03590429	0.015788894	0.002399449	0.002840048	0.017690965	0.017281026	0.001066295	0.00139788	0.01595128	0.029057969	0.001060618	0.008965285	0.029391826	0.023827558	0.003620181	0.001270697	0.051907806	0.0238832	0.003031958	0.016653059	0.079796143	0.063648411	0.010222355	0.004752339	0.048021903
Melioribacter_roseus_(Ignavibacteriae-Ignavibacteria)	Melioribacter roseus (strain JCM 17771 / P3M-2)	UP000009011	1191523	Bacteria	3030732	2833	0.418919588	0.320221319	0.260859093	0.221386121	0.197533467	0.062845214	0.022524261	0.015423007	0.035164772	0.012297029	0.010755817	0.013955045	0.011768444	0.016556396	0.012044615	0.005372959	0.006113375	0.024452509	0.022243141	0.020199081	0.039243985	0.012940438	0.006035176	0.011830805	0.009162143	0.002546909	0.009648164	0.016494035	0.00812576	0.004044567	0.006807266	0.003596161	0.005211612	0.003932713	0.017120616	0.016838506	0.017537347	0.059046131	0.029003884	0.012404924	0.026754923	0.015011225	0.017149322
Haloactinopolyspora_alba_(Actinobacteria-Actinobacteria)	Haloactinopolyspora alba	UP000243528	648780	Bacteria	5023865	5159	0.709562857	0.146627746	0.143809398	0.357749661	0.351813196	0.001327476	0.017045203	0.013068149	0.000860501	0.002580906	0.034466018	0.023847998	0.001442727	0.000680757	0.014123322	0.002546271	0.001988527	0.000391734	0.030731408	0.017377819	0.000890956	0.001902537	0.019915132	0.024898394	0.002731389	0.002339058	0.014952174	0.038308115	0.001725182	0.004141273	0.034030094	0.030259655	0.008431834	0.000919619	0.031395445	0.056372066	0.001683381	0.009455956	0.064284972	0.049285623	0.006153686	0.007272158	0.061815137
Eilatimonas_milleporae_(Proteobacteria-Alphaproteobacteria)	Eilatimonas milleporae	UP000271227	911205	Bacteria	3845144	3747	0.614911691	0.191427161	0.193661148	0.31329984	0.301611851	0.014358942	0.014165451	0.015145392	0.012615178	0.00886628	0.028495526	0.019054232	0.002396798	0.002524752	0.01588971	0.00477175	0.005046383	0.003844083	0.032835821	0.02411622	0.012743912	0.006444516	0.009271208	0.023687106	0.011859937	0.003176226	0.016918804	0.026530182	0.004229506	0.002396798	0.030405474	0.020981345	0.011326275	0.001398132	0.011630556	0.059964423	0.013790951	0.029735276	0.041230075	0.022920942	0.02753743	0.012001935	0.061064515
Kosmotoga_olearia_(Thermotogae-Thermotogae)	Kosmotoga olearia (strain ATCC BAA-1733 / DSM 21960 / TBF 19.5.1)	UP000002382	521045	Bacteria	2010198	2087	0.415509318	0.314780435	0.269710247	0.230010676	0.185498642	0.051235251	0.018775762	0.026583948	0.022394809	0.015543245	0.014540359	0.0086096	0.009787096	0.021399385	0.009516973	0.011715264	0.009715461	0.033141511	0.02252017	0.023112649	0.026669015	0.009096119	0.006578456	0.012307743	0.00914686	0.010843708	0.007658947	0.008412604	0.01131978	0.00380858	0.003574275	0.002744506	0.005547215	0.007169443	0.0177878	0.01731322	0.028925509	0.055984037	0.015155224	0.02227094	0.035189071	0.017463951	0.013864306
Alkalibacterium_pelagium_(Firmicutes-Bacilli)	Alkalibacterium pelagium	UP000199081	426702	Bacteria	2274214	2418	0.435137591	0.305249198	0.259613211	0.237874712	0.197262879	0.041288125	0.016755863	0.018836165	0.026496479	0.019694933	0.009650913	0.011229937	0.016831055	0.014453944	0.008694528	0.003197623	0.013021345	0.012746962	0.030244188	0.02714682	0.030139975	0.009240657	0.007268525	0.027095373	0.012566238	0.00921955	0.003118474	0.009984658	0.011938322	0.005477117	0.004933627	0.004299115	0.010559808	0.007228951	0.0085204	0.034825602	0.019687018	0.059558374	0.022692045	0.019457486	0.03947693	0.022130087	0.014056879
Alkalitalea_saponilacus_(Bacteroidetes-Bacteroidia)	Alkalitalea saponilacus	UP000191055	889453	Bacteria	3977360	3564	0.405181829	0.310188165	0.284630006	0.221172084	0.184009745	0.042679542	0.022644302	0.015510302	0.035112584	0.016251761	0.018504802	0.005008433	0.012536168	0.01466098	0.009473028	0.00614061	0.012190707	0.019209301	0.016960786	0.024959193	0.040786294	0.018247592	0.006882824	0.015220658	0.014177486	0.0105426	0.008049698	0.007845288	0.011802251	0.006645225	0.006090073	0.004439704	0.009270881	0.006722916	0.006784013	0.016492377	0.019683745	0.044516219	0.014998144	0.022822312	0.039749156	0.020874002	0.017953422
Methanobacterium_lacus_(Euryarchaeota-Methanobacteria)	Methanobacterium lacus (strain AL-21)	UP000007490	877455	Archaea	2154561	2493	0.377604997	0.350256502	0.272138501	0.205530036	0.172074961	0.052874808	0.026125508	0.021696299	0.031193826	0.025274754	0.015015588	0.002303021	0.014968246	0.015443053	0.006863115	0.010415115	0.013670534	0.037431755	0.017523291	0.027066767	0.033900641	0.014227492	0.006157171	0.010559924	0.010696379	0.016811777	0.006049956	0.002134542	0.011189286	0.002346186	0.000749109	0.00112227	0.003636936	0.010437393	0.011225489	0.010682455	0.02052808	0.056784654	0.014698122	0.012535732	0.041116032	0.031316356	0.010845365
Methanococcus_aeolicus_(Euryarchaeota-Methanococci)	Methanococcus aeolicus (strain ATCC BAA-1280 / DSM 17508 / OCM 812 / Nankai-3)	UP000001106	419665	Archaea	1322112	1490	0.31290163	0.40022101	0.28687736	0.188864483	0.124037147	0.083461915	0.012824935	0.012253122	0.057528409	0.023678024	0.008579455	0.00369182	0.012200933	0.018781314	0.005370952	0.006823174	0.011390866	0.056189642	0.007351873	0.025860895	0.044340419	0.012675174	0.004034454	0.005037395	0.011887798	0.018783583	0.004479197	0.002559541	0.008731484	0.002303133	0.000170182	0.00093033	0.000540045	0.006986549	0.003317419	0.002225984	0.012393806	0.059645476	0.011928641	0.014973769	0.044233771	0.028014268	0.009391791
Methanospirillum_lacunae_(Euryarchaeota-Methanomicrobia)	Methanospirillum lacunae	UP000245657	668570	Archaea	3252770	3377	0.441871697	0.28972568	0.268402623	0.231241065	0.210630632	0.03170567	0.015289775	0.019162484	0.026226327	0.019436405	0.018963269	0.005976459	0.015396761	0.011154213	0.005848261	0.009303171	0.011766616	0.019064721	0.032981202	0.024911137	0.034130379	0.009416613	0.00626237	0.023260232	0.013926626	0.014084338	0.007094279	0.010476328	0.013043992	0.005299496	0.003598788	0.009899894	0.007768475	0.005563272	0.021345552	0.019374611	0.028288574	0.037351949	0.013979197	0.024758959	0.042201366	0.032478552	0.013957062
Cryobacterium_psychrotolerans_(Actinobacteria-Actinobacteria)	Cryobacterium psychrotolerans	UP000198701	386301	Bacteria	2943546	3047	0.686640444	0.158789832	0.154569724	0.32807592	0.358564524	0.00287518	0.019488236	0.019866362	0.002585725	0.002668281	0.034825247	0.020951816	0.002068988	0.000818422	0.017259233	0.003663026	0.001884512	0.000630888	0.042603827	0.017504862	0.003745582	0.002313597	0.01727554	0.025641182	0.002577572	0.001836609	0.019216108	0.030720905	0.002238176	0.004496737	0.034126072	0.021671375	0.005226488	0.000678791	0.047731451	0.047595897	0.004106381	0.015080171	0.04865689	0.039230255	0.009462308	0.009291081	0.07155539
Jishengella_endophytica_(Actinobacteria-Actinobacteria)	Jishengella endophytica	UP000248627	515350	Bacteria	5642022	5896	0.711810943	0.142827873	0.145361184	0.35272709	0.359083853	0.00134165	0.017459001	0.014555017	0.001078425	0.002184502	0.043620913	0.014623615	0.001750048	0.000724268	0.015206432	0.002190352	0.002288729	0.000506775	0.03155457	0.014594899	0.001199136	0.002841235	0.019160658	0.026216685	0.002615234	0.003515517	0.01781688	0.039657648	0.002197265	0.005317146	0.029445579	0.040618021	0.007489418	0.001423011	0.031816732	0.060956012	0.002604599	0.008699721	0.052822092	0.042054325	0.006362602	0.006874694	0.074704337
Natranaerobius_trueperi_(Firmicutes-Clostridia)	Natranaerobius trueperi	UP000214588	759412	Bacteria	2146643	2464	0.331247906	0.364483987	0.304268106	0.197956064	0.133291842	0.059415281	0.012775271	0.017075622	0.039232841	0.020941325	0.005133308	0.00251704	0.024243805	0.020148898	0.004219291	0.005281451	0.018893872	0.033048553	0.010276399	0.022359868	0.040616444	0.025001293	0.003744114	0.006961342	0.013486638	0.013833238	0.002500269	0.002792363	0.015288118	0.004649746	0.001331893	0.001330495	0.005436583	0.015877896	0.002674966	0.002993614	0.017151091	0.064962272	0.010342085	0.01664936	0.047974698	0.020995831	0.004153605
Halopiger_salifodinae_(Euryarchaeota-Halobacteria)	Halopiger salifodinae	UP000183275	1202768	Archaea	3615229	4090	0.665198802	0.182223865	0.152577333	0.330911818	0.334286984	0.004653652	0.020227787	0.012170197	0.002822231	0.00216667	0.028067963	0.030138373	0.002759994	0.001098687	0.014047258	0.001685372	0.003089434	0.001041429	0.038132066	0.016796465	0.003997262	0.003837106	0.017647864	0.02007178	0.001682883	0.002379935	0.016540049	0.026821567	0.001523557	0.009244238	0.027959256	0.02275792	0.003568243	0.001893658	0.047500778	0.02873846	0.003339211	0.024908823	0.072779703	0.063684003	0.015464598	0.006227828	0.047947223
Chromobacterium_violaceum_(Proteobacteria-Betaproteobacteria)	Chromobacterium violaceum	UP000254029	536	Bacteria	4137012	4428	0.657703192	0.178918021	0.163378786	0.330417944	0.327285248	0.007762849	0.02093685	0.028473449	0.007508318	0.001453948	0.027876641	0.011536587	0.002195063	0.001160983	0.023495218	0.003493826	0.001620735	0.003296582	0.035797576	0.024226906	0.004782437	0.008406067	0.013904238	0.0352334	0.007532248	0.002237122	0.012643183	0.031719995	0.002841906	0.002058007	0.043548822	0.013955725	0.004212461	0.001694701	0.008891925	0.088077337	0.002763589	0.021935397	0.0416489	0.032155092	0.012733103	0.004839725	0.06526377
Thalassolituus_oleivorans_(Proteobacteria-Gammaproteobacteria)	Thalassolituus oleivorans MIL-1	UP000011866	1298593	Bacteria	3522078	3634	0.470097483	0.265127575	0.264774943	0.248232436	0.221865047	0.029054723	0.017169977	0.014540564	0.023069336	0.010280011	0.019301106	0.01167521	0.013720309	0.002619192	0.015359966	0.001195885	0.012958827	0.007677854	0.018616283	0.02559313	0.03352907	0.026387831	0.009086681	0.016690431	0.012860874	0.013173473	0.005683009	0.01057813	0.011543186	0.005877212	0.019799391	0.003107257	0.020487621	0.013268871	0.00913438	0.016715984	0.012285077	0.042041658	0.019248296	0.019198893	0.040797223	0.022269524	0.024897234
Defluviitoga_tunisiensis_(Thermotogae-Thermotogae)	Defluviitoga tunisiensis	UP000032809	1006576	Bacteria	1810659	1811	0.316860878	0.372234087	0.310905035	0.185891435	0.130969443	0.067733902	0.01557444	0.018024929	0.043053386	0.019009101	0.006625764	0.003297142	0.018492162	0.022087538	0.005060036	0.00594314	0.013852967	0.043064984	0.010181376	0.02124917	0.043938146	0.021489414	0.00295583	0.004990448	0.010984951	0.012719678	0.003212642	0.00231297	0.015842851	0.002703988	0.000753869	0.000621321	0.002236755	0.011659291	0.003222584	0.003229211	0.018230379	0.062899199	0.010784471	0.014096525	0.042912553	0.02086975	0.005639936
Nocardioides_lianchengensis_(Actinobacteria-Actinobacteria)	Nocardioides lianchengensis	UP000199034	1045774	Bacteria	4941669	5063	0.729269319	0.134680751	0.13604993	0.352173333	0.377095986	0.000163307	0.016242656	0.018006248	0.000280475	0.00049842	0.044436458	0.018528344	0.000712115	0.00022523	0.014777144	0.001393875	0.0007965	4.67E-05	0.030535343	0.015262208	0.000213088	0.000422534	0.019858476	0.026256582	0.000608303	0.000852352	0.02075636	0.034088025	0.001061798	0.003009338	0.037272205	0.030526844	0.004308508	0.000249513	0.042633405	0.058791068	0.000674475	0.001273672	0.063543358	0.055013156	0.002146665	0.002603803	0.07683192
Pseudomonas_pelagia_(Proteobacteria-Gammaproteobacteria)	Pseudomonas pelagia	UP000243750	553151	Bacteria	4056532	4145	0.580493634	0.20749029	0.212016077	0.299146907	0.281346727	0.012267402	0.0180731	0.020873147	0.012879774	0.004393841	0.027524184	0.009797947	0.007215336	0.002220217	0.021367186	0.002542674	0.00791054	0.004754016	0.028934562	0.025970328	0.017488093	0.011967873	0.011578854	0.034402272	0.010975357	0.00669837	0.012859805	0.020644617	0.006943171	0.004055853	0.029875307	0.01081191	0.013441115	0.004777682	0.013832352	0.063581635	0.008521433	0.030154128	0.027300831	0.02976511	0.028131379	0.014788628	0.042755081
Saccharothrix_variisporea_(Actinobacteria-Actinobacteria)	Saccharothrix variisporea	UP000272729	543527	Bacteria	8464737	8276	0.720461723	0.138661957	0.14087632	0.365163738	0.355297985	0.001044097	0.018482565	0.019027296	0.000281403	0.001416938	0.040216857	0.020254269	0.001030983	0.000523466	0.012333524	0.002632924	0.001067133	0.000185003	0.027474697	0.013687022	0.000340944	0.002434099	0.022851752	0.023632875	0.000529845	0.001610446	0.020514407	0.036820885	0.001340739	0.002967488	0.036071305	0.034678113	0.003279725	0.000465697	0.024885366	0.06838372	0.000917926	0.008992486	0.059746	0.044820664	0.002284183	0.004333745	0.061612332
Coraliomargarita_akajimensis_(Verrucomicrobia-Opitutae)	Coraliomargarita akajimensis (strain DSM 45221 / IAM 15411 / JCM 23193 / KCTC 12865 / 04OKA010-24)	UP000000925	583355	Bacteria	3364692	3110	0.539327522	0.231290115	0.229382362	0.277700901	0.261626621	0.014403993	0.017714549	0.027422421	0.018044445	0.009093552	0.022705793	0.01309154	0.010018153	0.001728836	0.015768159	0.001226858	0.01220082	0.002903089	0.03155326	0.022137836	0.022010336	0.016152444	0.011834367	0.022793171	0.009538466	0.010938297	0.010542421	0.017177798	0.006219886	0.00637146	0.022263553	0.006428523	0.01706813	0.007529664	0.024509524	0.029262708	0.010747492	0.031278643	0.026992664	0.034967242	0.032065045	0.022126245	0.027810272
Rhodoplanes_piscinae_(Proteobacteria-Alphaproteobacteria)	Rhodoplanes piscinae	UP000249017	444923	Bacteria	4432129	5004	0.703795468	0.143540381	0.152664152	0.344691586	0.359103882	0.001327566	0.015366191	0.024057316	0.003759971	0.001345845	0.034415854	0.017308459	0.001207063	0.000620118	0.013159222	0.001797393	0.000859093	0.000278918	0.041931057	0.021510501	0.002444591	0.002227279	0.013406321	0.023783815	0.006756304	0.001936175	0.015454876	0.040465386	0.001898264	0.003844594	0.048696839	0.024308477	0.005530285	0.00075213	0.039722734	0.053225187	0.002609775	0.005646727	0.042694019	0.045576618	0.013428662	0.00452564	0.076023313
Paracoccus_saliphilus_(Proteobacteria-Alphaproteobacteria)	Paracoccus saliphilus	UP000186216	405559	Bacteria	4100848	4382	0.617038964	0.189018466	0.19394257	0.319695585	0.297343379	0.008776563	0.014510555	0.020150175	0.011506025	0.00558329	0.027368509	0.015492313	0.00354735	0.001587492	0.014008703	0.003811444	0.003423716	0.00300014	0.044135205	0.028449759	0.008278369	0.008046463	0.007051537	0.023753855	0.013923841	0.004623479	0.017891108	0.024709277	0.004850995	0.004348411	0.031788613	0.019142813	0.009512516	0.00247561	0.014255971	0.055846799	0.013018166	0.026973465	0.028301252	0.034746323	0.030944389	0.015630578	0.051299402
Tistlia_consotensis_(Proteobacteria-Alphaproteobacteria)	Tistlia consotensis USBA 355	UP000192917	560819	Bacteria	6255833	6388	0.717890385	0.139520794	0.142588821	0.348624232	0.369266153	0.000729417	0.017385149	0.023401758	0.001493362	0.000662757	0.028796371	0.016144518	0.000607607	0.000576915	0.018281454	0.003759781	0.000598975	0.000330899	0.038487878	0.018867961	0.001020991	0.000810463	0.01522951	0.028640034	0.003301797	0.00087952	0.016672997	0.038295093	0.001129852	0.001784937	0.048542414	0.023986825	0.00263904	0.000364948	0.036717328	0.075468966	0.001669362	0.005017677	0.046849553	0.056143021	0.005842047	0.003230342	0.078788986
Lewinella_agarilytica_(Bacteroidetes-Saprospiria)	Lewinella agarilytica	UP000199021	478744	Bacteria	5481203	4889	0.52947034	0.243081978	0.227447682	0.264688738	0.264781602	0.022887293	0.026070584	0.020867086	0.017767537	0.005872887	0.026304295	0.018132061	0.009934101	0.004034394	0.018379455	0.003065067	0.010755648	0.004993323	0.028148262	0.021279775	0.023286846	0.01203203	0.011165054	0.023211314	0.006697171	0.006583873	0.016855132	0.013462212	0.008792911	0.004932569	0.017151786	0.016422191	0.009128426	0.006044203	0.020891168	0.038308959	0.01486448	0.03731938	0.03278527	0.026488199	0.028167418	0.01262315	0.03581476
Pedobacter_hartonius_(Bacteroidetes-Sphingobacteriia)	Pedobacter hartonius	UP000198850	425514	Bacteria	4639293	4634	0.441009223	0.300151338	0.25883944	0.233637539	0.207371684	0.047431242	0.023353173	0.020668276	0.030807771	0.01591474	0.019236589	0.009911874	0.012484901	0.008892752	0.013835109	0.011010535	0.011701806	0.014139682	0.032205185	0.023097099	0.026616176	0.010550766	0.00625506	0.025822088	0.012469381	0.007060141	0.007570996	0.010829473	0.012450628	0.001277137	0.006569333	0.004953351	0.00780379	0.004405637	0.008936077	0.038783571	0.015725918	0.039249807	0.019231416	0.017995665	0.033921398	0.025635852	0.021239269
Sphingomonas_indica_(Proteobacteria-Alphaproteobacteria)	Sphingomonas indica	UP000192934	941907	Bacteria	2595158	2739	0.673427206	0.163716043	0.162856751	0.334658622	0.338768584	0.00402866	0.015824482	0.025250505	0.007718611	0.001752496	0.027007625	0.019252022	0.002021844	0.000486676	0.017522646	0.001640364	0.001373328	0.001351364	0.044534895	0.022852961	0.003575508	0.00358938	0.010652539	0.025096757	0.007950967	0.001989476	0.01819775	0.031290604	0.002821796	0.00234668	0.048911511	0.018008166	0.005458631	0.001575628	0.041509643	0.040838007	0.007323259	0.018187346	0.037134184	0.037587336	0.023996245	0.008953219	0.05273209
Streptomyces_abyssalis_(Actinobacteria-Actinobacteria)	Streptomyces abyssalis	UP000176087	933944	Bacteria	5042092	5131	0.709062966	0.150265436	0.140671598	0.35134114	0.357721826	0.001044217	0.016215412	0.022099918	0.001087057	0.002626905	0.030005623	0.022984676	0.001693952	0.000961513	0.01447862	0.005000937	0.001545798	0.001032912	0.028239676	0.017578547	0.000772899	0.001485109	0.019980544	0.026516569	0.002771489	0.001265555	0.023689746	0.031992908	0.002416277	0.00199026	0.037245528	0.02569845	0.009499698	0.000247518	0.039325037	0.055280436	0.002756614	0.011791026	0.053673948	0.050878065	0.00457135	0.009339049	0.064608776
Desulfosoma_caldarium_(Proteobacteria-Deltaproteobacteria)	Desulfosoma caldarium	UP000276223	610254	Bacteria	2897696	2924	0.570628527	0.210793334	0.218578139	0.294615101	0.276013426	0.018164519	0.01598105	0.024646597	0.008560981	0.005156881	0.021689751	0.017640652	0.003765424	0.00352109	0.012339863	0.00582155	0.00497156	0.002372931	0.025428256	0.024999638	0.020054996	0.014701406	0.013577059	0.020933974	0.012038588	0.004601954	0.020594392	0.015286356	0.010470093	0.014118526	0.025390985	0.015636291	0.0086759	0.003612198	0.020320035	0.035748229	0.021351204	0.044659145	0.028368537	0.020512603	0.022055215	0.007842475	0.049462985
Calderihabitans_maritimus_(Firmicutes-Clostridia)	Calderihabitans maritimus	UP000197032	1246530	Bacteria	2734586	3500	0.477932674	0.270100118	0.251967208	0.271274335	0.206658339	0.034556911	0.016184049	0.024703413	0.017479782	0.00653901	0.018625206	0.009682342	0.013270021	0.010011487	0.010489844	0.010281386	0.009368558	0.019473303	0.016568051	0.02253764	0.031461853	0.01313946	0.00764713	0.020681264	0.010134368	0.004663982	0.01197319	0.014675469	0.012735709	0.006125384	0.009388306	0.01702666	0.008466701	0.007913738	0.00897907	0.030021296	0.016023865	0.049509958	0.018352016	0.026970124	0.025896014	0.013521268	0.028695939
Palaeococcus_pacificus_(Euryarchaeota-Thermococci)	Palaeococcus pacificus DY20341	UP000027981	1343739	Archaea	1695846	1991	0.435527754	0.312297815	0.252174431	0.251815318	0.183712436	0.03824109	0.019846731	0.043424344	0.014302596	0.014647556	0.008452418	0.008873447	0.0112351	0.019515923	0.016878301	0.019234647	0.007744807	0.036213784	0.01589826	0.023989796	0.029728525	0.011302323	0.010224985	0.008273747	0.005959857	0.016029168	0.00865055	0.005183254	0.009897715	0.001100336	0.004603012	0.00132854	0.002144063	0.010989205	0.024980452	0.009462534	0.02172544	0.039576707	0.018765855	0.048704894	0.027235964	0.021847503	0.014762543
Thermodesulfatator_indicus_(Thermodesulfobacteria-Thermodesulfobacteria)	Thermodesulfatator indicus (strain DSM 15286 / JCM 11887 / CIR29812)	UP000006793	667014	Bacteria	2090772	2184	0.426077545	0.293934968	0.279987488	0.224782999	0.201294546	0.056651801	0.013157819	0.023025466	0.019508583	0.007401094	0.015766425	0.004773835	0.014915543	0.011715768	0.008006612	0.008355287	0.007893257	0.024018401	0.013688724	0.017927349	0.034571919	0.014315765	0.007986524	0.013708812	0.010071399	0.009725594	0.010465991	0.007167209	0.020610569	0.004726484	0.011843472	0.005158382	0.011483318	0.010434423	0.011609587	0.012345679	0.039288359	0.060246167	0.018109579	0.021592024	0.025378664	0.008372505	0.03252435
Oceanotoga_teriensis_(Thermotogae-Thermotogae)	Oceanotoga teriensis	UP000245921	515440	Bacteria	2584802	2638	0.261464127	0.41282427	0.325711602	0.15832586	0.103138267	0.090876804	0.008740766	0.010293699	0.064521034	0.020867113	0.00271009	0.001987012	0.01867931	0.023716479	0.002342168	0.002387433	0.01336939	0.074723043	0.005017439	0.024759893	0.034292214	0.018839478	0.000886728	0.002597508	0.011505406	0.013450635	0.001240722	0.00107359	0.012182058	0.000438721	0.000105618	6.62E-05	0.000948241	0.005046455	0.003326389	0.00103761	0.019095979	0.066937482	0.004670408	0.006868656	0.051199229	0.018318351	0.003327549
Methylophaga_lonarensis_(Proteobacteria-Gammaproteobacteria)	Methylophaga lonarensis MPL	UP000012019	1286106	Bacteria	2329677	2536	0.500477544	0.250697429	0.248825028	0.261593155	0.238884389	0.025897574	0.016610816	0.012434287	0.019410624	0.011406575	0.020668863	0.008296393	0.010140609	0.007044593	0.014615922	0.002558978	0.013704117	0.005381966	0.025601366	0.027033466	0.029860319	0.024352142	0.009658949	0.027995498	0.015095005	0.010932642	0.008147001	0.013398894	0.009400089	0.00926744	0.014850312	0.006712326	0.017003614	0.004246074	0.010868249	0.046597345	0.012557921	0.039827066	0.018950858	0.020457654	0.03762225	0.023391399	0.032232557
Photobacterium_ganghwense_(Proteobacteria-Gammaproteobacteria)	Photobacterium ganghwense	UP000035909	320778	Bacteria	4435227	4693	0.519610834	0.242923981	0.237465185	0.273231787	0.246379047	0.03031951	0.021721632	0.015452642	0.016087793	0.009109246	0.02357162	0.011626853	0.009728163	0.00250002	0.014887837	0.001654505	0.009977083	0.003775058	0.025935005	0.027646328	0.028734676	0.014901366	0.012131457	0.031383507	0.011319085	0.008696634	0.004715271	0.020646136	0.008566087	0.004906019	0.016060736	0.007903879	0.017527199	0.004784941	0.008480859	0.059078537	0.009661199	0.038062403	0.022299965	0.022444717	0.031853614	0.019226347	0.031497144
Dyella_soli_(Proteobacteria-Gammaproteobacteria)	Dyella soli	UP000291822	522319	Bacteria	7250526	7160	0.652884908	0.173875799	0.173239293	0.324221994	0.328662914	0.00407764	0.020154839	0.025798574	0.00667111	0.001943034	0.026478388	0.020891752	0.00197448	0.000447692	0.019338897	0.002386175	0.003523611	0.000829182	0.036050809	0.02363128	0.006290862	0.004980059	0.015356008	0.03344658	0.009363884	0.003271629	0.014797014	0.030475758	0.003322935	0.003818624	0.046044441	0.008889297	0.00980206	0.001074544	0.023023462	0.06438203	0.007589666	0.02342895	0.038897502	0.027029107	0.018663221	0.010940323	0.059159505
Thermus_thermophilus_(Deinococcus-Thermus-Thermus)	Thermus thermophilus (strain HB8 / ATCC 27634 / DSM 579)	UP000000532	300852	Bacteria	1998273	2227	0.696805585	0.147600248	0.155594167	0.344640286	0.352165299	0.002879504	0.015118145	0.03257082	0.000394843	0.000423368	0.027080547	0.009468733	0.000427872	0.000791188	0.013760965	0.016257636	0.000375326	0.001177023	0.022307897	0.014374999	0.002384073	0.003112206	0.017674868	0.021244973	0.000866253	0.001451762	0.04810783	0.011587075	0.00442735	0.001148499	0.029056264	0.036597321	0.001493799	0.003256331	0.073221666	0.040910572	0.016823628	0.01053466	0.034193731	0.075350517	0.001636423	0.001670953	0.08488831
[truncated: 113 more columns]
